# Supplementary material for: Assessment of the Influence of 5-Fluorouracil on SMAD4 and TGFB1 Gene Expression, Apoptosis Induction and DNA Damage in Human Cell Lines
Source: Bioengineering (Basel). 2023 May 9;10(5):570. doi: 10.3390/bioengineering10050570 (PMC10215742; doi:10.3390/bioengineering10050570)
Supplement: Supplementary file 1 [file bioengineering-10-00570-s001.zip]

Archive with 1 entries (1 files):
- bioengineering-2326845-supplementary.pdf
